# Supplementary material for: The Role of Neighborhood Air Pollution Exposure on Somatic Non-Small Cell Lung Cancer Mutations in the Los Angeles Basin (2013–2018)
Source: Int J Environ Res Public Health. 2022 Sep 3;19(17):11027. doi: 10.3390/ijerph191711027 (PMC9518136; doi:10.3390/ijerph191711027)
Supplement: Supplementary file 1 [file ijerph-19-11027-s001.zip]

Archive with 1 entries (1 files):
- ijerph-1850557-supplementary.pdf
